# Supplementary material for: Non random distribution of genomic features in breakpoint regions involved in chronic myeloid leukemia cases with variant t(9;22) or additional chromosomal rearrangements
Source: Mol Cancer. 2010 May 25;9:120. doi: 10.1186/1476-4598-9-120 (PMC2887383; doi:10.1186/1476-4598-9-120)
Supplement: Additional file 1 — Oncogenes and TSGs regulated by the analyzed miRNAs. The number of the predicted target genes for each analyzed miRNA was reported according to the miRGen database. Target genes with a role as oncogenes or TSGs were identified by querying the NCBI database. [file 1476-4598-9-120-S1.XLS]

## Sheet: Foglio1
Additional File 1. Oncogenes and TSGs regulated by the analyzed miRNAs.
miRNA	miRNA position	Target Genes number	Oncogenes	Tumor suppressor genes
mir-30c-1	chr1:40,995,543-40,995,631	103	CBLB, RHOB, RAP1B, TIMP3, SOX4	PRDM1, GJA1, BCL6, TIMP3, SIRT1, SOX4, MTDH, FRK, CUL2, TMEFF1, MAML1, LGI1, KLF10
mir-29c	chr1:206,041,820-206,041,907	98	AKAP13, MYCN, SGK1, ETV6, PPM1D, FOS, AKT3, PDGFB	KLF4, DAB2IP, HBP1, PPM1D, SENP1, NDRG4
mir-29b-2	chr1:206,042,411-206,042,491	109	FOS, RALA, SGK, AKAP13, MYCN, ETV6, PPM1D, AKT3, PDGFB, PTEN	KLF4, RALA, HBP1, PPM1D, DAB2IP, PTEN, SENP1, MMP2, NDRG4
mir-205	chr1:207,672,101-207,672,210	34	None	INHBA, FRK, TSC22D1
mir-130a	chr11:57,164,997-57,165,585	81	SOX4, BACH2, NRP1	SOX4, INHBB, HECA, HBP1, SASH1, HOXA5, IRF1, ZNF238, GJA1
mir-192	chr11:64,414,935-64,415,544	2	None	ALCAM, BLCAP
mir-194-2	chr11:64,415,153-64,415,737	34	PTPN12	LGI1
mir-200c	chr12:6,942,873-6,943,440	33	RHOA, PTPN12, RAB7	RHOA, NOG
mir-141	chr12:6,943,271-6,943,865	45	RUNX1, UBE3A, PLAG1	ZNF238, PDCD4, YWHAG
mir-26a-2	chr12:56,504,409-56,504,992	74	TOB1, PIM1, UBE3A, EZH2	ZNF238, UBE4B, ING3, INHBB, MXI1, HOXA5, ARF1, CHFR, EZH2
mir-16-1	chr13:49,521,110-49,521,198	103	CDCA4, BCR, NRAS, RAB10, PDCD4, AKT3, PPM1D	COPS2, RARB, BCR, PDCD4, LATS2, YWHAH, PRDM4, CUL2, PPM1D, UBE4B
mir-15a	chr13:49,521,006-49,521,588	94	NRAS, RECK, CDCA4, AKT3, PPM1D	UBE4B, RBBP6, LATS2, BTG2, CUL2, PPM1D, COPS2
mir-184		3	None	None
mir-195	chr17:6,861,408-6,861,994	104	BCR, PPM1D, PDCD4, AKT3	BCR, PPM1D, CUL2, RARB, UBE4B, PDCD4, BTG2, COPS2, YWHAH
mir-22	chr17:1,563,947-1,564,031	40	MAX, AKT3, PTEN, FOSL1	SIRT1, PTEN
mir-132	chr17:1,899,952-1,900,052	38	SOX4	RASA1, NFYA, TMEFF1, BTG2, ANP32A, SIRT1, SOX4
mir-212	chr17:1,900,315-1,900,424	46	SOX4	SOX4, NFYA, ANP32A, SIRT1
mir-1-1	chr20:60,561,708-60,562,278	74	CRK, JUND, TIMP3, RAP1B	ID-4, E2F5, BLCAP, TIMP3, EDN1, RASA1, SFRP1
mir-133a-2	chr20:60,572,314-60,572,915	40	EVI1, PTPN12, TNK2	CCNC, SASH1
