# Supplementary material for: Non random distribution of genomic features in breakpoint regions involved in chronic myeloid leukemia cases with variant t(9;22) or additional chromosomal rearrangements
Source: Mol Cancer. 2010 May 25;9:120. doi: 10.1186/1476-4598-9-120 (PMC2887383; doi:10.1186/1476-4598-9-120)
Supplement: Additional file 2 — Variant t(9;22) Breakpoints. The chromosomal bands involved in variant t(9;22) are shown according to our study and recent large series of CML patients reported in literature. The number of total breaks observed in each band is shown, together with the observed/expected (O/E) ratio. In bold are indicated cytogenetic hotspots, O/E ratio being > 1. The symbol * represents hotspots previously reported [26]. [file 1476-4598-9-120-S2.XLS]

## Sheet: Sheet1
Additional File 2. Variant t(9;22) Breakpoints.
Band	El-Zimaity et al., 2004	Costa et al., 2006	Gorusu et al., 2007	Richebourg et al., 2008	Bennour et al., 2009	This study	Total Breaks observed (O)	O/E
1p34			1		1	1	3	1.6
1p35					1		1	1.2
1p36		1	1	1	1	1	5	1.5*
1q21		2					2	1.2*
1q24				1	1		2	1.4
1q31					1		1	0.8
1q32						1	1	0.5
1q42					1		1	0.5
2p21					1		1	1.5
2p24					1		1	0.8
2q11			1				1	1.5*
2q24				1			1	0.5
2q37	2					1	3	1.7
3p13				1			1	2.2*
3p14	1			2	1		4	2.5
3p21	1					3	4	1.2*
3p25	1						1	0.7
3q12				1			1	1.1
3q26				1	2		3	1.2
4p16						3	3	1.7
4q12				1		1	2	2.7
4q13					1		1	0.6
4q21			1	1			2	1.0*
4q23	1						1	4.0
4q27					1		1	2.0
4q34					1		1	0.8
5q31		1					1	0.8
6p11				2			2	12.9
6p12						1	1	0.9
6p21						1	1	0.5*
6p22						1	1	0.9
6p23	1						1	6.4
6q14						1	1	1.1
6q21					1		1	1.2
6q22					1		1	0.6
7p12				1			1	1.0
7p14						1	1	1.0
7p21					1		1	1.0
7p22	2					1	3	2.2*
7q11			1				1	0.4*
7q21	1						1	0.5
7q22	2					1	3	1.7*
7q36	1						1	0.6
8p12						1	1	1.8
8p23	1		1				2	1.3
8q22				1			1	0.6
8q24				1			1	0.3
9p11						1	1	2.3
9p13			1				1	0.8
9q21				1			1	0.3
9q22	1					1	2	1.0
10p11						1	1	0.7
10p13				2			2	3.2
10q11				1			1	0.6
10q22	4						4	2.1*
10q25					1		1	0.8
11p12	1						1	2.0
11p15	1						1	0.4*
11q11				1			1	2.5
11q12	2				1		3	2.7
11q13	2	2	3	2		1	10	3.7*
11q21						1	1	2.0
11q23	1						1	0.5
12p12					2		2	1.5
12p13	1	2	1		1	1	6	2.7*
12q11				2			2	8.7
12q13					1	2	3	1.3*
12q21					1		1	0.4
12q23						1	1	0.8
12q24	3		1	1		2	7	1.8*
13p12				1	1		2	2.7
13q13	1			1	1		3	2.4
13q14	1		1			1	3	1.5
13q21	1						1	0.5
13q31					1		1	0.8
14q11						1	1	0.8*
14q24						1	1	0.7
14q32						1	1	0.5*
15q14				1			1	2.2
15q15	1						1	0.9*
15q21				2			2	1.5
15q22	1					1	2	1.8*
15q23				1			1	4.5
15q24						2	2	3.0*
15q25				2			2	1.8
16p11						1	1	0.8
16p13			1	1			2	0.7
16q12	1						1	0.9
16q22	1						1	0.6
16q24						1	1	1.1*
17p13			2			2	4	1.9*
17q21	1					1	2	0.9*
17q22					1		1	2.1
17q23			1		1		2	2.1*
17q24				1			1	0.9
17q25						1	1	0.5*
18p11				1			1	0.3
19p13	3		1	1			5	1.2
19q13	2				1	1	4	0.9*
20p13	1						1	1.4
20q11				1			1	0.6
20q12		1					1	2.0
20q13				1		1	2	0.6
21q22	2		1	3	1	1	8	3.7
22q13				1			1	0.5*

## Sheet: Sheet2
Banda	Noi	Lunghezza cromosoma(mm)	%HAL cromosoma	Lunghezza banda (mm)	% lunghezza banda	% HAL banda	bp attesi	O/E		O/E
1p34	1	161	8.44	9	5.59006	0.471801	1.86361	2.11954		1.60977
1p35		161	8.44	4	2.48447	0.209689	0.828273	0		1.20733
1p36	1	161	8.44	16	9.93789	0.838758	3.31309	1.19224		1.50916
1q21		161	8.44	8	4.96894	0.419379	1.65655	0		1.20733
1q23		161	8.44	9	5.59006	0.471801	1.86361	0		0
1q24		161	8.44	7	4.34783	0.366957	1.44948	0		1.37981
1q31		161	8.44	6	3.72671	0.314534	1.24241	0		0.804887
1q32	1	161	8.44	9	5.59006	0.471801	1.86361	2.11954		0.536592
1q42		161	8.44	10	6.21118	0.524224	2.07068	0		0.482932
2p21		147	8.02	3	2.04082	0.163673	0.64651	0		1.54677
2p24		147	8.02	6	4.08163	0.327347	1.29302	0		0.773383
2q11		147	8.02	3	2.04082	0.163673	0.64651	0		1.54677
2q24		147	8.02	9	6.12245	0.49102	1.93953	0		0.515589
2q37	1	147	8.02	8	5.44218	0.436463	1.72403	2.29115		1.74011
3p13		120	6.83	2	1.66667	0.113833	0.449642	0		4.44799
3p14		120	6.83	7	5.83333	0.398417	1.57375	0		3.81256
3p21	3	120	6.83	15	12.5	0.85375	3.37231	3.51391		1.18613
3p25		120	6.83	6	5	0.3415	1.34892	0		0.741331
3q12		120	6.83	4	3.33333	0.227667	0.899283	0		2.22399
3q21		120	6.83	5	4.16667	0.284583	1.1241	0		0
3q26		120	6.83	11	9.16667	0.626083	2.47303	0		1.61745
4p16	3	100	6.3	11	11	0.693	2.73735	4.329		1.09595
4q12	1	100	6.3	3	3	0.189	0.74655	5.29101		2.67899
4q13		100	6.3	7	7	0.441	1.74195	0		0.574069
4q21		100	6.3	8	8	0.504	1.9908	0		1.00462
4q23		100	6.3	1	1	0.063	0.24885	0		4.01849
4q27		100	6.3	2	2	0.126	0.4977	0		2.00924
4q34		100	6.3	5	5	0.315	1.24425	0		0.803697
5q12		150	6.08	5	3.33333	0.202667	0.800533	0		0
5q13		150	6.08	6	4	0.2432	0.96064	0		0
5q31		150	6.08	8	5.33333	0.324267	1.28085	0		0.78073
5q35		150	6.08	9	6	0.3648	1.44096	0		0
6p11		150	5.9	1	0.666667	0.0393333	0.155367	0		12.8728
6p12	1	150	5.9	7.5	5	0.295	1.16525	3.38983		0.858185
6p21	1	150	5.9	12	8	0.472	1.8644	2.11864		0.536366
6p22	1	150	5.9	7.5	5	0.295	1.16525	3.38983		0.858185
6p23		150	5.9	1	0.666667	0.0393333	0.155367	0		6.43639
6q14	1	150	5.9	6	4	0.236	0.9322	4.23729		1.07273
6q21		150	5.9	5.5	3.66667	0.216333	0.854517	0		1.17025
6q22		150	5.9	11.5	7.66667	0.452333	1.78672	0		0.559686
7p12		110	5.36	5	4.54545	0.243636	0.962364	0		1.03911
7p14	1	110	5.36	5	4.54545	0.243636	0.962364	4.10448		1.03911
7p21		110	5.36	5	4.54545	0.243636	0.962364	0		1.03911
7p22	1	110	5.36	7	6.36364	0.341091	1.34731	2.93177		2.22666
7q11		110	5.36	12.5	11.3636	0.609091	2.40591	0		0.415643
7q21		110	5.36	11	10	0.536	2.1172	0		0.472322
7q22	1	110	5.36	9	8.18182	0.438545	1.73225	2.28027		1.73185
7q36		110	5.36	8	7.27273	0.389818	1.53978	0		0.649443
8p12	1	88	4.93	2.5	2.84091	0.140057	0.553224	7.13996		1.80758
8p23		88	4.93	7	7.95455	0.392159	1.54903	0		1.29113
8q22		88	4.93	7	7.95455	0.392159	1.54903	0		0.645566
8q24		88	4.93	17	19.3182	0.952386	3.76193	0		0.265821
9p11	1	86	4.8	2	2.32558	0.111628	0.44093	8.95833		2.26793
9p22	1	86	4.8	4	4.65116	0.223256	0.88186	4.47917		1.13397
9p13		86	4.8	6	6.97674	0.334884	1.32279	0		0.755977
9p24	1	86	4.8	5	5.81395	0.27907	1.10233	3.58333		0.907173
9q21		86	4.8	13	15.1163	0.725581	2.86605	0		0.348913
9q22	1	86	4.8	9	10.4651	0.502326	1.98419	1.99074		1.00797
10p11	1	86	4.59	7	8.13953	0.373605	1.47574	2.67663		0.677627
10p13		86	4.59	3	3.48837	0.160116	0.632459	0		3.16226
10q11		86	4.59	8.5	9.88372	0.453663	1.79197	0		0.558046
10q22		86	4.59	9	10.4651	0.480349	1.89738	0		2.10817
10q25		86	4.59	6	6.97674	0.320233	1.26492	0		0.790565
11p12		90	4.61	2.5	2.77778	0.128056	0.505819	0		1.97699
11p15	1	90	4.61	14	15.5556	0.717111	2.83259	1.39448		0.706068
11q11		90	4.61	2	2.22222	0.102444	0.404656	0		2.47124
11q12	1	90	4.61	5.5	6.11111	0.281722	1.1128	3.5496		3.59453
11q13	1	90	4.61	13.5	15	0.6915	2.73142	1.44613		3.66109
11q21	1	90	4.61	2.5	2.77778	0.128056	0.505819	7.80911		1.97699
11q23		90	4.61	10	11.1111	0.512222	2.02328	0		0.494248
11q24	1	90	4.61	6	6.66667	0.307333	1.21397	3.2538		0.823746
12p12		80	4.66	6	7.5	0.3495	1.38053	0		1.44872
12p13	1	80	4.66	9.5	11.875	0.553375	2.18583	1.80709		2.74495
12q11		80	4.66	1	1.25	0.05825	0.230088	0		8.69235
12q13	2	80	4.66	10	12.5	0.5825	2.30088	3.43348		1.73847
12q21		80	4.66	10	12.5	0.5825	2.30088	0		0.434617
12q23	1	80	4.66	5.5	6.875	0.320375	1.26548	3.12134		0.790213
12q24	2	80	4.66	17	21.25	0.99025	3.91149	2.01969		1.7896
13p12		70	3.74	3.5	5	0.187	0.73865	0		2.70764
13q13		70	3.74	6	8.57143	0.320571	1.26626	0		2.36919
13q14	1	70	3.74	9.5	13.5714	0.507571	2.00491	1.97017		1.49633
13q21		70	3.74	10	14.2857	0.534286	2.11043	0		0.473837
13q31		70	3.74	6	8.57143	0.320571	1.26626	0		0.789729
14q11	1	67	3.56	6	8.95522	0.318806	1.25928	3.1367		0.794102
14q24	1	67	3.56	7	10.4478	0.37194	1.46916	2.6886		0.680659
14q32	2	67	3.56	10	14.9254	0.531343	2.09881	3.76404		0.952923
15q14		61	3.46	2	3.27869	0.113443	0.448098	0		2.23165
15q15		61	3.46	5	8.19672	0.283607	1.12025	0		0.892661
15q21		61	3.46	6	9.83607	0.340328	1.3443	0		1.48777
15q22	1	61	3.46	5	8.19672	0.283607	1.12025	3.52601		1.78532
15q23		61	3.46	1	1.63934	0.0567213	0.224049	0		4.46331
15q24	3	61	3.46	3	4.91803	0.170164	0.672148	17.6301		4.46331
15q25		61	3.46	5	8.19672	0.283607	1.12025	0		1.78532
16p11	1	58	3.36	5.5	9.48276	0.318621	1.25855	3.13853		0.794564
16p13		58	3.36	12	20.6897	0.695172	2.74593	0		0.72835
16q12		58	3.36	5	8.62069	0.289655	1.14414	0		0.87402
16q22		58	3.36	7	12.069	0.405517	1.60179	0		0.6243
16q24	1	58	3.36	4	6.89655	0.231724	0.91531	4.31548		1.09253
17p13	2	55	3.25	9	16.3636	0.531818	2.10068	3.76068		1.90414
17q12		55	3.25	2	3.63636	0.118182	0.466818	0		0
17q21	1	55	3.25	10	18.1818	0.590909	2.33409	1.69231		0.856865
17q22		55	3.25	2	3.63636	0.118182	0.466818	0		2.14216
17q23		55	3.25	4	7.27273	0.236364	0.933636	0		2.14216
17q24		55	3.25	5	9.09091	0.295455	1.16705	0		0.856865
17q25	1	55	3.25	8.5	15.4545	0.502273	1.98398	1.99095		0.504038
18p11		44	2.93	12	27.2727	0.799091	3.15641	0		0.316816
19p13		41	2.67	16	39.0244	1.04195	4.11571	0		1.21486
19q13	1	41	2.67	17	41.4634	1.10707	4.37294	0.903283		0.914717
20p13		41	2.56	3	7.31707	0.187317	0.739902	0		1.35153
20q11		41	2.56	6.5	15.8537	0.405854	1.60312	0		0.623783
20q12		41	2.56	2	4.87805	0.124878	0.493268	0		2.02729
20q13	1	41	2.56	14.5	35.3659	0.905366	3.5762	1.10453		0.559254
21q22	1	31	1.9	9	29.0323	0.551613	2.17887	1.81287		3.67163
22p		38	2.04	11	28.9474	0.590526	2.33258	0		0
22q13		38	2.04	10.5	27.6316	0.563684	2.22655	0		0.449125
Xp11		111
Xp22
Xq13	1
Xq24
